# Supplementary material for: Meta-Prism 2.0: Enabling algorithm and web server for ultra-fast, memory-efficient, and accurate analysis among millions of microbial community samples
Source: Gigascience. 2022 Jul 28;11:giac073. doi: 10.1093/gigascience/giac073 (PMC9334027; doi:10.1093/gigascience/giac073)
Supplement: giac073_Supplemental_Files [file giac073_supplemental_files.zip]

Archive with 3 entries (3 files):
- Supplementary Material 1.pdf
- Supplementary Table 1.pdf
- Supplementary Table 1.xlsx
